# Supplementary material for: Rac1 modification by an electrophilic 15-deoxy Δ12,14-prostaglandin J2 analog
Source: Redox Biol. 2015 Feb 3;4:346–54. doi: 10.1016/j.redox.2015.01.016 (PMC4326178; doi:10.1016/j.redox.2015.01.016)
Supplement: Fig. S1 — Cell viability in response to 15d-PGJ2. BAEC were treated with indicated concentrations of 15d-PGJ2 for 24 h and cell viability was measured by lactate dehydrogenase (LDH) release assay (percent viable cells ± SEM; n=3; *=p<0.001). [file mmc1.zip]

Archive with 1 entries (1 files):
- FigureDraft_2014-revised_Page_S1.tiff
