# Supplementary material for: Rac1 modification by an electrophilic 15-deoxy Δ12,14-prostaglandin J2 analog
Source: Redox Biol. 2015 Feb 3;4:346–54. doi: 10.1016/j.redox.2015.01.016 (PMC4326178; doi:10.1016/j.redox.2015.01.016)
Supplement: Table S1 — Mass spectrometry experiment summary. Results from mass spectrometry experiment performed on two different dates are shown in the table. Differences in methods are indicated. Collision induced dissociation (CID) was performed on each date with the same liquid chromatography gradient profile. High collision dissociation (HCD) was performed with a different liquid chromatography gradient profile. [file mmc3.zip]

Archive with 1 entries (1 files):
- Table_s1.tiff
