# Supplementary material for: Rac1 modification by an electrophilic 15-deoxy Δ12,14-prostaglandin J2 analog
Source: Redox Biol. 2015 Feb 3;4:346–54. doi: 10.1016/j.redox.2015.01.016 (PMC4326178; doi:10.1016/j.redox.2015.01.016)
Supplement: Table S2 — Concentration-dependent bt-15d-PGJ2 affinity precipitation table. For each condition of bt-15d-PGJ2, the protein load onto 25 µl of settled resin was adjusted according to the fold difference from the highest concentration of lipid used in the study. [file mmc4.zip]

Archive with 1 entries (1 files):
- Table_s2 .tiff
